# Supplementary material for: Identification of novel lactic acid bacteria with enhanced protective effects against influenza virus
Source: PLoS One. 2023 Aug 9;18(8):e0273604. doi: 10.1371/journal.pone.0273604 (PMC10411811; doi:10.1371/journal.pone.0273604)
Supplement: S1 Data — (XLSX) [file pone.0273604.s002.xlsx]

## Sheet: minimal data set
					Fig. #	Mean	S.E.	Statistical method used	P	# samples
					Fig 1A			Two-tailed paired Student's t-test	**P < 0.01	3
					blank	90.5282	21.9238			3
					D279	1758.47	148.535			3
					N302	604.579	159.051			3
					N392	611.201	67.3221			3
					N533	1252.27	280.326			3
					B26	745.307	172.481			3
					B157	780.451	142.207			3
					Fig 2A
					mock	1	0.202371	Two-tailed paired Student's t-test	*P < 0.05 **P < 0.01	4
					Poly(I:C)	79.4789	10.3277			4
					D279	27.4265	4.37629			4
					N302	6.39008	1.25683			4
					N533	3.84371	1.61008			4
					Fig 2B
					mock	1	0.324242	Two-tailed paired Student's t-test	**P < 0.01	4
					Poly(I:C)	11.1001	2.38585			4
					D279	6.61542	0.55823			4
					N302	1.08611	0.146089			4
					N533	1.7411	0.564716			4
					Fig 3A
					mock	0	0	Two-tailed paired Student's t-test	**P < 0.01	3
					D279	3.80066	0.303709			3
					N302	10.9118	1.73773			3
					N533	7.44622	0.268613			3
					Fig 3B
					mock	0	0	Two-tailed paired Student's t-test	**P < 0.01	3
					D279	343.618	132.131			3
					N302	674.68	6.72709			3
					N533	449.011	37.3159			3
					Fig 5A
					Non-infected	193.2	7.6	Wilcoxon's test	No significance	5
					Control	204.8	16.5			5
					D279	169.5	16.5			5
					N302	187.6	16			5
					N533	170.9	5			5
					Fig 5B E.T ratio 10:1
					Non-infected	2.5	0.4	Wilcoxon's test	*P < 0.05	5
					Control	2	0.2			5
					D279	2.9	0.2			5
					N302	2.8	0.4			5
					N533	2.5	0.3			5
					Fig 5B E.T ratio 20:1
					Non-infected	4.9	0.7	Wilcoxon's test	*P < 0.05	5
					Control	4.7	0.3			5
					D279	6.1	0.5			5
					N302	4.6	0.3			5
					N533	5.4	0.5			5
					Fig 5B E.T ratio 40:1
					Non-infected	9	0.6	Wilcoxon's test	*P < 0.05	5
					Control	9.2	0.2			5
					D279	11.4	0.5			5
					N302	9.4	0.5			5
					N533	9.1	0.3			5
					Fig 5C
					Non-infected	0	0	Wilcoxon's test	**P < 0.01	5
					Control	70	3			5
					D279	32.2	10.1			5
					N302	62	4.6			5
					N533	61.6	4.1			5
